# Supplementary material for: Serum Extracellular Vesicle Stratifin Is a Biomarker of Perineural Invasion in Patients With Colorectal Cancer and Predicts Worse Prognosis
Source: Front Oncol. 2022 Jul 22;12:912584. doi: 10.3389/fonc.2022.912584 (PMC9353013; doi:10.3389/fonc.2022.912584)
Supplement: Supplementary file 4 [file Table_1.xlsx]

## Sheet: Sheet1
Accession	Gene Symbol	Abundance NPNI/NC	Abundance PNI/NC	Abundance PNI/NPNI
O00161	SNAP23	1.304	0.831	0.644939
P00338	LDHA	1.11	1.7105	1.54777
P01023	A2M	0.8155	1.281	1.57049
P04792	HSPB1	1.104	3.332	3.03096
P04899	GNAI2	1.241	0.762	0.635912
P05109	S100A8	1.0055	5.3065	5.27859
P06702	S100A9	1.1915	5.025	4.18444
P07477	PRSS1	2.2045	1.205	0.576098
P07737	PFN1	1.2905	0.8505	0.660139
P08123	COL1A2	1.113	0.717	0.644581
P08473	MME	2.082	0.966	0.463774
P0DJI8	SAA1	1.673	3.6585	2.15465
P11169	SLC2A3	1.182	0.784	0.663075
P11226	MBL2	0.936	1.553	1.65686
P12429	ANXA3	1.2785	0.8245	0.652039
P13224	GP1BB; SEPT5-GP1BB	1.2795	0.705	0.551239
P19440	GGT1	1.726	1.018	0.60056
P20742	PZP	0.7635	1.3105	1.71673
P20908	COL5A1	1.1135	0.6965	0.663509
P21333	FLNA	1.2175	0.8135	0.669053
P31151	S100A7	0.8145	6.6345	8.14668
P31947	SFN	0.798	14.914	15.7515
P35247	SFTPD	1.1325	0.731	0.648466
P37802	TAGLN2	1.631	0.885	0.541878
P47929	LGALS7; LGALS7B	0.9055	3.573	3.98754
P55083	MFAP4	1.749	0.9995	0.572641
P61224	RAP1B	1.137	0.724	0.636182
P62873	GNB1	1.0345	0.6885	0.66376
P62937	PPIA	1.2695	0.8455	0.666753
P78417	GSTO1	1.6885	0.977	0.644052
Q02818	NUCB1	1.16	0.7135	0.614653
Q14764	MVP	1.107	0.7175	0.64722
Q15848	ADIPOQ	0.7185	1.4085	1.96334
Q5T619	ZNF648	0.416	0.7835	1.91823
Q6Q788	APOA5	1.2885	0.833	0.653404
Q9H4G4	GLIPR2	1.149	0.689	0.641531
Q9NZT1	CALML5	0.9015	6.806	7.707
