# Supplementary material for: Serum Extracellular Vesicle Stratifin Is a Biomarker of Perineural Invasion in Patients With Colorectal Cancer and Predicts Worse Prognosis
Source: Front Oncol. 2022 Jul 22;12:912584. doi: 10.3389/fonc.2022.912584 (PMC9353013; doi:10.3389/fonc.2022.912584)
Supplement: Supplementary file 5 [file Table_2.xlsx]

## Sheet: Sheet1
Accession	Gene Symbol	log2-NPNI/NC	log2-PNI/NC	log2-PNI/NPNI	Cluster
O00161	SNAP23	0.382944	-0.26708	-0.632765	1
P00338	LDHA	0.15056	0.774418	0.63019	3
P01023	A2M	-0.294243	0.35727	0.651213	3
P04792	HSPB1	0.14274	1.73639	1.59978	3
P04899	GNAI2	0.311503	-0.392137	-0.6531	2
P05109	S100A8	0.00791308	2.40776	2.40015	3
P06702	S100A9	0.252779	2.32912	2.06503	3
P07477	PRSS1	1.14045	0.269033	-0.795613	1
P07737	PFN1	0.36793	-0.233617	-0.599159	1
P08123	COL1A2	0.154454	-0.479955	-0.633566	2
P08473	MME	1.05797	-0.0499049	-1.10851	1
P0DJI8	SAA1	0.742437	1.87125	1.10745	3
P11169	SLC2A3	0.24123	-0.351074	-0.592756	2
P11226	MBL2	-0.0954196	0.635058	0.728447	3
P12429	ANXA3	0.354452	-0.278409	-0.616971	1
P13224	GP1BB	0.35558	-0.504305	-0.859249	2
P19440	GGT1	0.787432	0.0257376	-0.735619	1
P20742	PZP	-0.3893	0.390117	0.77966	3
P20908	COL5A1	0.155102	-0.521805	-0.591812	2
P21333	FLNA	0.283922	-0.297786	-0.579807	2
P31151	S100A7	-0.296013	2.72999	3.02621	3
P31947	SFN	-0.325539	3.8986	3.97742	3
P35247	SFTPD	0.179511	-0.452057	-0.624897	2
P37802	TAGLN2	0.705757	-0.176251	-0.883959	1
P47929	LGALS7	-0.143213	1.83714	1.9955	3
P55083	MFAP4	0.80653	-0.000721528	-0.804298	1
P61224	RAP1B	0.185232	-0.465938	-0.652488	2
P62873	GNB1	0.0489336	-0.538471	-0.591266	2
P62937	PPIA	0.34426	-0.242123	-0.584776	1
P78417	GSTO1	0.755742	-0.0335695	-0.634752	1
Q02818	NUCB1	0.214125	-0.487015	-0.702156	2
Q14764	MVP	0.146655	-0.478949	-0.627671	2
Q15848	ADIPOQ	-0.47694	0.49416	0.973312	3
Q5T619	ZNF648	-1.26534	-0.351995	0.939779	3
Q6Q788	APOA5	0.365693	-0.263612	-0.613953	1
Q9H4G4	GLIPR2	0.200379	-0.537424	-0.640408	2
Q9NZT1	CALML5	-0.149601	2.76681	2.94617	3
