# Supplementary material for: Serum Extracellular Vesicle Stratifin Is a Biomarker of Perineural Invasion in Patients With Colorectal Cancer and Predicts Worse Prognosis
Source: Front Oncol. 2022 Jul 22;12:912584. doi: 10.3389/fonc.2022.912584 (PMC9353013; doi:10.3389/fonc.2022.912584)
Supplement: Supplementary file 6 [file Table_3.xlsx]

## Sheet: Sheet1
Category	Term	Count	Percent	P Value	Genes List	Total	Pop Hits	Pop Total	Fold Enrichment	Bonferroni	Benjamini	FDR
BP	innate immune response	5	35.7143	0.000252321	P06702, P05109, P31151, P11226, P0DJI8	14	430	16792	13.9468	0.0504169	0.0517257	0.0504641
BP	neutrophil chemotaxis	3	21.4286	0.00115408	P06702, P05109, P0DJI8	14	66	16792	54.5195	0.210789	0.0905923	0.0883827
BP	neutrophil aggregation	2	14.2857	0.0015478	P06702,P05109	14	2	16792	1199.43	0.272066	0.0905923	0.0883827
BP	positive regulation of cell growth	3	21.4286	0.00186089	P06702, P05109, P31947	14	84	16792	42.8367	0.317395	0.0905923	0.0883827
BP	chemokine production	2	14.2857	0.00232088	P06702, P05109	14	3	16792	799.619	0.378943	0.0905923	0.0883827
BP	positive regulation of peptide secretion	2	14.2857	0.00309339	P06702, P05109	14	4	16792	599.714	0.470133	0.0905923	0.0883827
CC	extracellular exosome	12	85.7143	6.65927e-08	Q9NZT1, P06702, Q15848, P05109, P00338, P31151, P31947, P47929, P04792, P0DJI8, P20742, P01023	14	2811	18224	5.55694	1.73141e-06	1.73141e-06	1.53163e-06
CC	extracellular space	8	57.1429	1.36906e-05	P06702, Q15848, P05109, P31947, P47929, P11226, P04792, P0DJI8	14	1347	18224	7.73104	0.000355895	0.000177978	0.000157442
CC	extracellular region	8	57.1429	4.41114e-05	P06702, Q15848, P05109, P31151, P11226, P0DJI8, P20742, P01023	14	1610	18224	6.46815	0.00114626	0.000382299	0.000338188
CC	cytosol	7	50	0.0192403	P06702, P05109, P00338, P31151, P31947, P04792, P01023	14	3315	18224	2.74872	0.396569	0.125062	0.110632
CC	cytoskeleton	3	21.4286	0.0277987	P06702, P05109, P04792	14	371	18224	10.526	0.519536	0.144553	0.127874
CC	nucleus	8	57.1429	0.0594058	P06702, Q5T619, P05109, P00338, P31151, P31947, P47929, P04792	14	5415	18224	1.92312	0.796549	0.236587	0.209289
CC	collagen trimer	2	14.2857	0.0636966	Q15848, P11226	14	92	18224	28.2981	0.819353	0.236587	0.209289
MF	calcium ion binding	5	35.7143	0.00169708	Q9NZT1, P06702, P05109, P31151, P11226	14	717	16881	8.40855	0.0735854	0.0346051	0.0299911
MF	identical protein binding	4	28.5714	0.0178269	Q15848, P00338, P31947, P04792	14	749	16881	6.43944	0.554897	0.133702	0.115875
MF	RAGE receptor binding	3	21.4286	2.99929e-05	P06702, P05109, P31151	14	11	16881	328.851	0.00134879	0.00134968	0.00116972
MF	receptor binding	3	21.4286	0.0292099	Q15848, P11226, P01023	14	353	16881	10.2475	0.736585	0.170889	0.148104
MF	protein kinase C inhibitor activity	2	14.2857	0.00230865	P31947, P04792	14	3	16881	803.857	0.098783	0.0346051	0.0299911
MF	Toll-like receptor 4 binding	2	14.2857	0.0030771	P06702, P05109	14	4	16881	602.893	0.129496	0.0346051	0.0299911
MF	arachidonic acid binding	2	14.2857	0.00384501	P06702, P05109	14	5	16881	482.314	0.159164	0.0346051	0.0299911
MF	endopeptidase inhibitor activity	2	14.2857	0.0303803	P20742, P01023	14	40	16881	60.2893	0.750504	0.170889	0.148104
MF	calcium-dependent protein binding	2	14.2857	0.0437716	P11226, P01023	14	58	16881	41.5788	0.866564	0.218858	0.189677
MF	serine-type endopeptidase inhibitor activity	2	14.2857	0.0722023	P20742, P01023	14	97	16881	24.8616	0.965692	0.32491	0.281589
