# Supplementary material for: Serum Extracellular Vesicle Stratifin Is a Biomarker of Perineural Invasion in Patients With Colorectal Cancer and Predicts Worse Prognosis
Source: Front Oncol. 2022 Jul 22;12:912584. doi: 10.3389/fonc.2022.912584 (PMC9353013; doi:10.3389/fonc.2022.912584)
Supplement: Supplementary file 7 [file Table_4.xlsx]

## Sheet: Clinicopathologic parameters
Table S1. Clinicopathologic parameters of patients and healthy volunteers
No.	Sex	Age	Neoadjuvant chemotherapy	Adjuvant chemotherapy	T	N	M	Stage	Differentiation	PNI status	Tumor deposits	dMMR/pMMR	Recurrence or Death	DFS*(days)	TMT label
NPNI01	Male	31	No	Yes	3	0	0	IIA	Well	No	No	pMMR	No	1487	TMT-127
NPNI02	Male	49	No	Yes	3	0	0	IIA	Moderately	No	No	pMMR	No	854
NPNI03	Male	52	No	No	3	0	0	IIA	Moderately	No	No	pMMR	No	728
NPNI04	Male	62	No	Yes	3	0	0	IIA	Moderately	No	No	pMMR	No	1232
NPNI05	Male	64	No	No	3	0	0	IIA	well-moderately	No	No	pMMR	No	457
NPNI06	Male	69	No	Yes	3	0	0	IIA	Moderately	No	No	pMMR	No	1550
NPNI07	Male	77	No	No	3	0	0	IIA	well-moderately	No	No	pMMR	No	1239
NPNI08	Female	48	No	No	3	0	0	IIA	Moderately	No	No	pMMR	No	1532
NPNI09	Female	52	No	No	3	0	0	IIA	Moderately	No	No	pMMR	No	475
NPNI10	Female	52	No	No	3	0	0	IIA	Moderately	No	No	pMMR	No	461
NPNI11	Female	55	No	No	3	0	0	IIA	Moderately	No	No	pMMR	No	373
NPNI12	Female	64	No	Yes	3	0	0	IIA	Moderately	No	No	pMMR	No	976
NPNI13	Female	71	No	Yes	4a	0	0	IIB	well-moderately	No	No	pMMR	No	1549
NPNI14	Female	71	No	No	4a	0	0	IIB	Moderately	No	No	pMMR	No	1185
NPNI15	Female	77	No	No	3	0	0	IIA	well-moderately	No	No	pMMR	No	1413
NPNI16	Female	78	No	No	3	0	0	IIA	Moderately	No	No	pMMR	No	1260
PNI01	Male	48	No	Yes	3	0	0	IIA	Moderately	Yes	No	pMMR	No	1139	TMT-130
PNI02	Male	52	No	No	4a	0	0	IIB	Moderately	Yes	No	pMMR	No	878
PNI03	Male	55	No	Yes	3	0	0	IIA	Moderately-well	Yes	No	pMMR	No	1195
PNI04	Male	61	No	Yes	3	0	0	IIA	Moderately	Yes	No	pMMR	No	1061
PNI05	Male	62	No	No	4a	0	0	IIB	Moderately	Yes	No	pMMR	Yes	529
PNI06	Male	70	No	Yes	4a	0	0	IIB	Moderately	Yes	No	pMMR	No	866
PNI07	Male	88	No	No	3	0	0	IIA	Moderately	Yes	No	pMMR	Yes	173
PNI08	Female	39	No	Yes	3	0	0	IIA	Moderately	Yes	No	pMMR	No	1050
PNI09	Female	46	No	Yes	4a	0	0	IIB	Moderately	Yes	No	pMMR	Yes	534
PNI10	Female	51	No	Yes	3	0	0	IIA	Moderately	Yes	No	pMMR	No	741
PNI11	Female	53	No	Yes	3	0	0	IIA	well-moderately	Yes	No	pMMR	No	1670
PNI12	Female	53	Yes	Yes	3	0	0	IIA	Moderately	Yes	No	pMMR	No	1552
PNI13	Female	55	No	Yes	4a	0	0	IIB	Moderately	Yes	No	pMMR	No	480
PNI14	Female	58	No	Yes	3	0	0	IIA	Moderately	Yes	No	pMMR	No	1013
PNI15	Female	74	No	No	3	0	0	IIA	Moderately	Yes	No	dMMR	No	594
PNI16	Female	83	Yes	Yes	3	0	0	IIA	Poorly	Yes	No	dMMR	Yes	1173
NORMAL01	Female	68	/	/	/	/	/	/	/	/	/	/	/	/	TMT-126
NORMAL02	Male	58	/	/	/	/	/	/	/	/	/	/	/	/
NORMAL03	Male	53	/	/	/	/	/	/	/	/	/	/	/	/
NORMAL04	Female	61	/	/	/	/	/	/	/	/	/	/	/	/
NORMAL05	Male	55	/	/	/	/	/	/	/	/	/	/	/	/
NORMAL06	Male	73	/	/	/	/	/	/	/	/	/	/	/	/
NORMAL07	Female	47	/	/	/	/	/	/	/	/	/	/	/	/
NORMAL08	Male	68	/	/	/	/	/	/	/	/	/	/	/	/
NORMAL09	Male	68	/	/	/	/	/	/	/	/	/	/	/	/
NORMAL10	Female	62	/	/	/	/	/	/	/	/	/	/	/	/
NORMAL11	Male	61	/	/	/	/	/	/	/	/	/	/	/	/
NORMAL12	Female	64	/	/	/	/	/	/	/	/	/	/	/	/
NORMAL13	Male	54	/	/	/	/	/	/	/	/	/	/	/	/
NORMAL14	Male	74	/	/	/	/	/	/	/	/	/	/	/	/
NORMAL15	Female	55	/	/	/	/	/	/	/	/	/	/	/	/
NORMAL16	Female	52	/	/	/	/	/	/	/	/	/	/	/	/
*DFS: Disease free survival

## Sheet: 病历资料信息
2	Sex	Age	Neoadjuvant chemotherapy	Adjuvant chemotherapy	T	N	M	Stage	Differentiation	PNI status	Tumor deposits	dMMR/pMMR	Recurrence or Death	DFS*(days)
NPNI01	1	31	2	1	3	0	0	2	Well	2	2	1	2	1487
NPNI02	1	49	2	1	3	0	0	2	Moderately	2	2	1	2	854
NPNI03	1	52	2	2	3	0	0	2	Moderately	2	2	1	2	728
NPNI04	1	62	2	1	3	0	0	2	Moderately	2	2	1	2	1232
NPNI05	1	64	2	2	3	0	0	2	well-moderately	2	2	1	2	457
NPNI06	1	69	2	1	3	0	0	2	Moderately	2	2	1	2	1550
NPNI07	1	77	2	2	3	0	0	2	well-moderately	2	2	1	2	1239
NPNI08	2	48	2	2	3	0	0	2	Moderately	2	2	1	2	1532
NPNI09	2	52	2	2	3	0	0	2	Moderately	2	2	1	2	475
NPNI10	2	52	2	2	3	0	0	2	Moderately	2	2	1	2	461
NPNI11	2	55	2	2	3	0	0	2	Moderately	2	2	1	2	373
NPNI12	2	64	2	1	3	0	0	2	Moderately	2	2	1	2	976
NPNI13	2	71	2	1	4	0	0	2	well-moderately	2	2	1	2	1549
NPNI14	2	71	2	2	4	0	0	2	Moderately	2	2	1	2	1185
NPNI15	2	77	2	2	3	0	0	2	well-moderately	2	2	1	2	1413
NPNI16	2	78	2	2	3	0	0	2	Moderately	2	2	1	2	1260
PNI01	1	48	2	1	3	0	0	2	Moderately	1	2	1	2	1139
PNI02	1	52	2	2	4	0	0	2	Moderately	1	2	1	2	878
PNI03	1	55	2	1	3	0	0	2	Moderately-well	1	2	1	2	1195
PNI04	1	61	2	1	3	0	0	2	Moderately	1	2	1	2	1061
PNI05	1	62	2	2	4	0	0	2	Moderately	1	2	1	1	529
PNI06	1	70	2	1	4	0	0	2	Moderately	1	2	1	2	866
PNI07	1	88	2	2	3	0	0	2	Moderately	1	2	1	1	173
PNI08	2	39	2	1	3	0	0	2	Moderately	1	2	1	2	1050
PNI09	2	46	2	1	4	0	0	2	Moderately	1	2	1	1	534
PNI10	2	51	2	1	3	0	0	2	Moderately	1	2	1	2	741
PNI11	2	53	2	1	3	0	0	2	well-moderately	1	2	1	2	1670
PNI12	2	53	1	1	3	0	0	2	Moderately	1	2	1	2	1552
PNI13	2	55	2	1	4	0	0	2	Moderately	1	2	1	2	480
PNI14	2	58	2	1	3	0	0	2	Moderately	1	2	1	2	1013
PNI15	2	74	2	2	3	0	0	2	Moderately	1	2	2	2	594
PNI16	2	83	1	1	3	0	0	2	Poorly	1	2	2	1	1173
	1=male；2=female	1=Yes；2=No	1=pMMR; 2=dMMR
